# Supplementary material for: Adsorption Features of Tetrahalomethanes (CX4; X = F, Cl, and Br) on β12 Borophene and Pristine Graphene Nanosheets: A Comparative DFT Study
Source: Molecules. 2023 Jul 18;28(14):5476. doi: 10.3390/molecules28145476 (PMC10386295; doi:10.3390/molecules28145476)
Supplement: Supplementary file 1 [file molecules-28-05476-s001.zip]

Archive with 1 entries (1 files):
- molecules-2491139-supplementary.pdf
